# Supplementary material for: Proton Pump Inhibitor Pantoprazole Modulates Intestinal Microbiota and Induces TLR4 Signaling and Fibrosis in Mouse Liver
Source: Int J Mol Sci. 2022 Nov 9;23(22):13766. doi: 10.3390/ijms232213766 (PMC9693486; doi:10.3390/ijms232213766)
Supplement: Supplementary file 1 [file ijms-23-13766-s001.zip]

Archive with 1 entries (1 files):
- ijms-1919687-supplementary.tif
